# Supplementary material for: Lack of Functional P110δ Affects Expression of Activation Marker CD80 but Does Not Influence Functions of Neutrophils
Source: Int J Mol Sci. 2022 Jun 7;23(12):6361. doi: 10.3390/ijms23126361 (PMC9223848; doi:10.3390/ijms23126361)
Supplement: Supplementary file 1 [file ijms-23-06361-s001.zip]

Archive with 1 entries (1 files):
- ijms-1721655-supplementary.pdf
